# Supplementary material for: Cloning and molecular characterization of ant(9)-If: a novel aminoglycoside adenylyltransferase gene conferring resistance to spectinomycin
Source: Front Microbiol. 2026 Apr 7;17:1776824. doi: 10.3389/fmicb.2026.1776824 (PMC13095541; doi:10.3389/fmicb.2026.1776824)
Supplement: Supplementary Table 1 — Distribution and sources of the ant(9)-If(-like) genes. [file Table_1.xlsx]

## Sheet: Distribution and sources of the
Description	Location	Scientific Name	Max Score	Total Score	Query Cover	E value	Per. ident	Acc. Len	Accession
Bifidobacterium choerinum strain FMB-1 chromosome, complete genome	chromosome	Bifidobacterium choerinum	1496	1496	1	0	100	2246282	CP018044.1
Clostridioides difficile strain M120 chromosome, complete genome	chromosome	Clostridioides difficile	1496	1496	1	0	100	4075360	CP068555.1
Clostridioides difficile strain MHS-156 chromosome, complete genome	chromosome	Clostridioides difficile	1496	1496	1	0	100	3998707	CP075683.1
Clostridioides difficile strain MT4854 chromosome, complete genome	chromosome	Clostridioides difficile	1496	1496	1	0	100	3998618	CP075684.1
Clostridioides difficile strain MT5121 chromosome, complete genome	chromosome	Clostridioides difficile	1496	1496	1	0	100	3998712	CP075685.1
Clostridium difficile complete genome, strain M120		Clostridioides difficile M120	1496	1496	1	0	100	4047729	FN665653.1
Desemzia incerta strain EGm139 chromosome, complete genome	chromosome	Desemzia incerta	1496	1496	1	0	100	2381418	CP126128.1
Enterococcus cecorum SMUHEc01 DNA, complete genome		Enterococcus cecorum	1496	1496	1	0	100	2457796	AP035890.1
Enterococcus faecalis isolate 26975_1#32 genome assembly, chromosome: 1	chromosome	Enterococcus faecalis	1496	1496	1	0	100	2823154	LR961980.1
Enterococcus faecalis isolate 26975_1#74 genome assembly, chromosome: 1	chromosome	Enterococcus faecalis	1496	1496	1	0	100	2869192	LR962016.1
Enterococcus faecalis isolate 26975_1#85 genome assembly, chromosome: 1	chromosome	Enterococcus faecalis	1496	1496	1	0	100	2907632	LR962680.1
Enterococcus faecalis isolate 26975_2#221 genome assembly, chromosome: 1	chromosome	Enterococcus faecalis	1496	1496	1	0	100	2909305	LR962074.1
Enterococcus faecalis isolate 27688_1#172 genome assembly, chromosome: 1	chromosome	Enterococcus faecalis	1496	1496	1	0	100	2790096	LR962539.1
Enterococcus faecalis isolate 27688_1#300 genome assembly, chromosome: 1	chromosome	Enterococcus faecalis	1496	1496	1	0	100	2943695	LR962772.1
Enterococcus faecalis isolate 27688_1#342 genome assembly, chromosome: 1	chromosome	Enterococcus faecalis	1496	1496	1	0	100	3101570	LR962850.1
Enterococcus faecalis isolate 27688_1#57 genome assembly, chromosome: 1	chromosome	Enterococcus faecalis	1496	1496	1	0	100	2978856	LR962264.1
Enterococcus faecalis isolate 27725_1#165 genome assembly, chromosome: 1	chromosome	Enterococcus faecalis	1496	1496	1	0	100	3101569	LR962840.1
Enterococcus faecalis isolate 27725_1#242 genome assembly, chromosome: 1	chromosome	Enterococcus faecalis	1496	1496	1	0	100	2789770	LR962230.1
Enterococcus faecalis isolate 28157_4#139 genome assembly, chromosome: 1	chromosome	Enterococcus faecalis	1496	1496	1	0	100	2814539	LR962426.1
Enterococcus faecalis isolate 28157_4#140 genome assembly, chromosome: 1	chromosome	Enterococcus faecalis	1496	1496	1	0	100	2924733	LR962412.1
Enterococcus faecalis isolate 28157_4#245 genome assembly, chromosome: 1	chromosome	Enterococcus faecalis	1496	1496	1	0	100	2945717	LR962396.1
Enterococcus faecalis isolate 28157_4#255 genome assembly, chromosome: 1	chromosome	Enterococcus faecalis	1496	1496	1	0	100	2912080	LR962771.1
Enterococcus faecalis isolate 28157_4#263 genome assembly, chromosome: 1	chromosome	Enterococcus faecalis	1496	1496	1	0	100	2948967	LR962827.1
Enterococcus faecalis isolate 28157_4#278 genome assembly, chromosome: 1	chromosome	Enterococcus faecalis	1496	1496	1	0	100	2864596	LR962427.1
Enterococcus faecalis isolate 28157_4#280 genome assembly, chromosome: 1	chromosome	Enterococcus faecalis	1496	1496	1	0	100	2817272	LR962805.1
Enterococcus faecalis isolate 28157_4#315 genome assembly, chromosome: 1	chromosome	Enterococcus faecalis	1496	1496	1	0	100	2546225	LR962395.1
Enterococcus faecalis isolate 28157_4#87 genome assembly, chromosome: 1	chromosome	Enterococcus faecalis	1496	2993	1	0	100	2863335	LR962541.1
Enterococcus faecalis strain 2001206 chromosome, complete genome	chromosome	Enterococcus faecalis	1496	1496	1	0	100	2984375	CP086650.1
Enterococcus faecalis strain 705 chromosome, complete genome	chromosome	Enterococcus faecalis	1496	1496	1	0	100	2928268	CP091235.1
Enterococcus faecalis strain AT40a chromosome, complete genome	chromosome	Enterococcus faecalis	1496	1496	1	0	100	2741631	CP097069.1
Enterococcus faecalis strain AT40b chromosome, complete genome	chromosome	Enterococcus faecalis	1496	1496	1	0	100	2780800	CP097034.1
Enterococcus faecalis strain BE7 chromosome, complete genome	chromosome	Enterococcus faecalis	1496	1496	1	0	100	2947520	CP110072.1
Enterococcus faecalis strain BE8 chromosome, complete genome	chromosome	Enterococcus faecalis	1496	1496	1	0	100	2863584	CP110071.1
Enterococcus faecalis strain CF3A-1283 chromosome, complete genome	chromosome	Enterococcus faecalis	1496	1496	1	0	100	2881859	CP142815.1
Enterococcus faecalis strain E509 chromosome, complete genome	chromosome	Enterococcus faecalis	1496	1496	1	0	100	2911694	CP086560.1
Enterococcus faecalis strain E512 chromosome, complete genome	chromosome	Enterococcus faecalis	1496	1496	1	0	100	3077165	CP086558.1
Enterococcus faecalis strain E512-TC1 chromosome, complete genome	chromosome	Enterococcus faecalis	1496	1496	1	0	100	2770745	CP086564.1
Enterococcus faecalis strain E512-TC2 chromosome, complete genome	chromosome	Enterococcus faecalis	1496	1496	1	0	100	2770376	CP086566.1
Enterococcus faecalis strain E533 chromosome, complete genome	chromosome	Enterococcus faecalis	1496	1496	1	0	100	3109622	CP086726.1
Enterococcus faecalis strain EF9594 chromosome, complete genome	chromosome	Enterococcus faecalis	1496	1496	1	0	100	2921413	CP156022.1
Enterococcus faecalis strain EfsC109-2 chromosome, complete genome	chromosome	Enterococcus faecalis	1496	1496	1	0	100	2909427	CP124898.1
Enterococcus faecalis strain ES-11 chromosome, complete genome	chromosome	Enterococcus faecalis	1496	1496	1	0	100	3137925	CP138648.1
Enterococcus faecalis strain ES-1390 chromosome, complete genome	chromosome	Enterococcus faecalis	1496	1496	1	0	100	2853852	CP136353.1
Enterococcus faecalis strain ES-2-1 chromosome, complete genome	chromosome	Enterococcus faecalis	1496	1496	1	0	100	2648168	CP138655.1
Enterococcus faecalis strain ES-3-1 chromosome, complete genome	chromosome	Enterococcus faecalis	1496	1496	1	0	100	2933922	CP138637.1
Enterococcus faecalis strain ES-90-2 chromosome, complete genome	chromosome	Enterococcus faecalis	1496	1496	1	0	100	3150274	CP138641.1
Enterococcus faecalis strain JF1A-4353 chromosome, complete genome	chromosome	Enterococcus faecalis	1496	1496	1	0	100	3061315	CP142811.1
Enterococcus faecalis strain JF3A-223 chromosome, complete genome	chromosome	Enterococcus faecalis	1496	1496	1	0	100	2796722	CP102065.1
Enterococcus faecalis strain T90-1 chromosome, complete genome	chromosome	Enterococcus faecalis	1496	1496	1	0	100	3038914	CP068249.1
Enterococcus faecalis isolate 26975_1#18 genome assembly, plasmid: 2	plasmid	Enterococcus faecalis	1496	1496	1	0	100	106365	LR961954.1
Enterococcus faecalis isolate 27688_1#132 genome assembly, plasmid: 2	plasmid	Enterococcus faecalis	1496	1496	1	0	100	100786	LR962627.1
Enterococcus faecalis isolate 27688_1#63 genome assembly, plasmid: 2	plasmid	Enterococcus faecalis	1496	1496	1	0	100	97574	LR962847.1
Enterococcus faecalis isolate 27688_1#67 genome assembly, plasmid: 2	plasmid	Enterococcus faecalis	1496	1496	1	0	100	70250	LR962831.1
Enterococcus faecalis isolate 27725_1#11 genome assembly, plasmid: 2	plasmid	Enterococcus faecalis	1496	1496	1	0	100	101922	LR962573.1
Enterococcus faecalis isolate 28099_2#212 genome assembly, plasmid: 2	plasmid	Enterococcus faecalis	1496	1496	1	0	100	75342	LR962819.1
Enterococcus faecalis isolate 28157_4#260 genome assembly, plasmid: 2	plasmid	Enterococcus faecalis	1496	1496	1	0	100	80750	LR962441.1
Enterococcus faecalis isolate 28157_4#300 genome assembly, plasmid: 2	plasmid	Enterococcus faecalis	1496	1496	1	0	100	99420	LR962349.1
Enterococcus faecalis isolate TM6294 genome assembly, plasmid: contig000002	plasmid	Enterococcus faecalis	1496	1496	1	0	100	75362	OD940432.1
Enterococcus faecalis plasmid p12-7, complete sequence	plasmid	Enterococcus faecalis	1496	1496	1	0	100	28491	KT448818.1
Enterococcus faecalis plasmid p14-1, complete sequence	plasmid	Enterococcus faecalis	1496	1496	1	0	100	28492	KT448819.1
Enterococcus faecalis plasmid pE15, complete sequence	plasmid	Enterococcus faecalis	1496	1496	1	0	100	28490	KT448821.1
Enterococcus faecalis plasmid pEF418, partial sequence	plasmid	Enterococcus faecalis	1496	1496	1	0	100	15890	AF408195.1
Enterococcus faecalis plasmid pKUB3006-1 KUB3006 DNA, complete genome	plasmid	Enterococcus faecalis	1496	1496	1	0	100	106370	AP018539.1
Enterococcus faecalis plasmid pKUB3007-1 KUB3007 DNA, complete genome	plasmid	Enterococcus faecalis	1496	1496	1	0	100	106370	AP018544.1
Enterococcus faecalis strain 10033598-1 plasmid unnamed2, complete sequence	plasmid	Enterococcus faecalis	1496	1496	1	0	100	43679	CP159110.1
Enterococcus faecalis strain 10033598-2 plasmid unnamed, complete sequence	plasmid	Enterococcus faecalis	1496	2993	1	0	100	87265	CP159112.1
Enterococcus faecalis strain 10033598-3 plasmid unnamed, complete sequence	plasmid	Enterococcus faecalis	1496	1496	1	0	100	43674	CP159115.1
Enterococcus faecalis strain 11-27 plasmid p11-27, complete sequence	plasmid	Enterococcus faecalis	1496	1496	1	0	100	28489	KT448817.1
Enterococcus faecalis strain 661 plasmid p661-a, complete sequence	plasmid	Enterococcus faecalis	1496	1496	1	0	100	101904	CP091228.1
Enterococcus faecalis strain 90_2023 plasmid p90_2023_A, complete sequence	plasmid	Enterococcus faecalis	1496	1496	1	0	100	92098	CP127178.1
Enterococcus faecalis strain AKSZ-144 plasmid pW144, complete sequence	plasmid	Enterococcus faecalis	1496	1496	1	0	100	87152	CP096048.1
Enterococcus faecalis strain AT48 plasmid pAT48-a, complete sequence	plasmid	Enterococcus faecalis	1496	1496	1	0	100	102954	CP097011.1
Enterococcus faecalis strain CF3A-343 plasmid pCF3A-343-3, complete sequence	plasmid	Enterococcus faecalis	1496	1496	1	0	100	92100	CP142822.1
Enterococcus faecalis strain CF4A-3113 plasmid pCF4A-3113-2, complete sequence	plasmid	Enterococcus faecalis	1496	1496	1	0	100	92100	CP142828.1
Enterococcus faecalis strain E211 plasmid pE211-2, complete sequence	plasmid	Enterococcus faecalis	1496	1496	1	0	100	87785	MK784777.1
Enterococcus faecalis strain E508 plasmid pE508-2, complete sequence	plasmid	Enterococcus faecalis	1496	1496	1	0	100	74612	MK465702.1
Enterococcus faecalis strain E508 plasmid pE508-2, complete sequence	plasmid	Enterococcus faecalis	1496	1496	1	0	100	74612	MK784778.1
Enterococcus faecalis strain EFS17 plasmid pEFS17_1, complete sequence	plasmid	Enterococcus faecalis	1496	1496	1	0	100	75361	CP085290.1
Enterococcus faecalis strain EFS36 plasmid pEFS36_1, complete sequence	plasmid	Enterococcus faecalis	1496	1496	1	0	100	43405	CP085292.1
Enterococcus faecalis strain ES-108-1 plasmid unnamed3, complete sequence	plasmid	Enterococcus faecalis	1496	1496	1	0	100	48434	CP138645.1
Enterococcus faecalis strain HEB2 plasmid pEfae-HEB2-2, complete sequence	plasmid	Enterococcus faecalis	1496	1496	1	0	100	75363	OM574793.1
Enterococcus faecalis strain HZ318 plasmid pHZ318-otprA, complete sequence	plasmid	Enterococcus faecalis	1496	1496	1	0	100	87785	OQ181208.1
Enterococcus faecalis strain JF3A-4314 plasmid pJF3A-4314-2, complete sequence	plasmid	Enterococcus faecalis	1496	1496	1	0	100	84864	CP142834.1
Enterococcus faecalis strain JF4A2234 plasmid pJF4A-2234, complete sequence	plasmid	Enterococcus faecalis	1496	1496	1	0	100	92100	CP133451.1
Enterococcus faecalis strain L12 plasmid pL12-A	plasmid	Enterococcus faecalis	1496	1496	1	0	100	18429	CP072511.1
Enterococcus faecalis strain M2-82 plasmid pM2-82-optrA, complete sequence	plasmid	Enterococcus faecalis	1496	1496	1	0	100	84084	OP046173.1
Enterococcus faecalis strain M6-97 plasmid pM6-97-optrA, complete sequence	plasmid	Enterococcus faecalis	1496	1496	1	0	100	76158	OP046177.1
Enterococcus faecalis strain T90-6 plasmid pT90-6, complete sequence	plasmid	Enterococcus faecalis	1496	1496	1	0	100	149526	CP069129.1
Enterococcus faecalis strain Transconjugant T4 plasmid pJH-T4, complete sequence	plasmid	Enterococcus faecalis	1496	1496	1	0	100	88586	KY290886.1
Enterococcus faecalis strain Transconjugant T4 plasmid pLAG, complete sequence	plasmid	Enterococcus faecalis	1496	1496	1	0	100	35338	KY264168.1
Enterococcus faecalis strain V1461 plasmid pV1461-optrA, complete sequence	plasmid	Enterococcus faecalis	1496	1496	1	0	100	112928	PP003004.1
Enterococcus faecalis strain E505 lsa(E)-carrying multidrug resistance gene cluster, partial sequence		Enterococcus faecalis	1496	1496	1	0	100	15244	KX156279.1
Enterococcus faecalis strain E512 lsa(E)-carrying resistance gene cluster, complete sequence		Enterococcus faecalis	1496	1496	1	0	100	33808	MG765453.1
Enterococcus faecalis strain E533 lsa(E)-carrying multidrug resistance gene cluster, partial sequence		Enterococcus faecalis	1496	1496	1	0	100	19171	KX156278.1
Enterococcus faecalis strain GISsuHB18-1 unconventional circularizable element mobile element, complete sequence		Enterococcus faecalis	1496	2794	1	0	100	39635	PP341243.1
Enterococcus faecalis strain ICESsuHB18-1 unconventional circularizable element mobile element, complete sequence		Enterococcus faecalis	1496	1496	1	0	100	127228	PP341245.1
Enterococcus faecium isolate E4456 genome assembly, plasmid: 2	plasmid	Enterococcus faecium	1496	1496	1	0	100	221062	LR135483.1
Enterococcus faecium isolate E4457 genome assembly, plasmid: 3	plasmid	Enterococcus faecium	1496	1496	1	0	100	57778	LR135260.1
Enterococcus faecium isolate E8407 genome assembly, plasmid: 2	plasmid	Enterococcus faecium	1496	1496	1	0	100	228075	LR536659.1
Enterococcus faecium K6D plasmid K6D_p1 DNA, complete genome	plasmid	Enterococcus faecium	1496	1496	1	0	100	243853	AP027295.1
Enterococcus faecium NUITM-VRE3 plasmid pNUITMV13_2 DNA, complete sequence	plasmid	Enterococcus faecium	1496	1496	1	0	100	62679	AP031224.1
Enterococcus faecium NUITM-VRE6 plasmid pNUITMV6_2 DNA, complete sequence	plasmid	Enterococcus faecium	1496	1496	1	0	100	62685	AP031235.1
Enterococcus faecium plasmid pXD5, complete sequence	plasmid	Enterococcus faecium	1496	1496	1	0	100	56543	KJ645709.1
Enterococcus faecium strain 16-021 plasmid p16-021_1, complete sequence	plasmid	Enterococcus faecium	1496	1496	1	0	100	129781	CP065778.1
Enterococcus faecium strain 16-164 plasmid p16-164_1, complete sequence	plasmid	Enterococcus faecium	1496	1496	1	0	100	226673	CP065774.1
Enterococcus faecium strain 17-318 plasmid p17-318_1, complete sequence	plasmid	Enterococcus faecium	1496	1496	1	0	100	244041	CP065771.1
Enterococcus faecium strain 264a plasmid p264a-a, complete sequence	plasmid	Enterococcus faecium	1496	1496	1	0	100	174882	CP091214.1
Enterococcus faecium strain 37BA plasmid pEf37BA, complete sequence	plasmid	Enterococcus faecium	1496	1496	1	0	100	40396	MG957432.1
Enterococcus faecium strain 642 plasmid p642-a, complete sequence	plasmid	Enterococcus faecium	1496	1496	1	0	100	174795	CP091222.1
Enterococcus faecium strain AD21B plasmid pAD21B-1, complete sequence	plasmid	Enterococcus faecium	1496	1496	1	0	100	163281	CP137467.1
Enterococcus faecium strain AKSZ-142 plasmid pW142, complete sequence	plasmid	Enterococcus faecium	1496	1496	1	0	100	234602	CP096052.1
Enterococcus faecium strain AKSZ-47 plasmid pW47, complete sequence	plasmid	Enterococcus faecium	1496	1496	1	0	100	214342	CP096051.1
Enterococcus faecium strain AT44 plasmid pAT44-a, complete sequence	plasmid	Enterococcus faecium	1496	1496	1	0	100	189968	CP097028.1
Enterococcus faecium strain AT47b plasmid pAT47b-a, complete sequence	plasmid	Enterococcus faecium	1496	1496	1	0	100	232122	CP097015.1
Enterococcus faecium strain BN83 plasmid pBN83-1, complete sequence	plasmid	Enterococcus faecium	1496	1496	1	0	100	173215	CP142416.1
Enterococcus faecium strain C10-7 plasmid pC10-7-1, complete sequence	plasmid	Enterococcus faecium	1496	1496	1	0	100	187042	CP137463.1
Enterococcus faecium strain C4-1 plasmid pC4-1-optrA, complete sequence	plasmid	Enterococcus faecium	1496	1496	1	0	100	237648	CP137473.1
Enterococcus faecium strain DY32 plasmid pDY32-optrA, complete sequence	plasmid	Enterococcus faecium	1496	1496	1	0	100	175511	MW207675.1
Enterococcus faecium strain E1077 plasmid pE1077-217, complete sequence	plasmid	Enterococcus faecium	1496	1496	1	0	100	217661	MT074686.1
Enterococcus faecium strain E211 plasmid pE211-2, complete sequence	plasmid	Enterococcus faecium	1496	1496	1	0	100	87785	MK465704.1
Enterococcus faecium strain E505 plasmid pE505-1, complete sequence	plasmid	Enterococcus faecium	1496	1496	1	0	100	94572	MK465703.1
Enterococcus faecium strain E843xGE-1-TC1 plasmid pE843-TC-200, complete sequence	plasmid	Enterococcus faecium	1496	1496	1	0	100	200566	CP081503.1
Enterococcus faecium strain F179 plasmid pF179_2, complete sequence	plasmid	Enterococcus faecium	1496	1496	1	0	100	53837	CP072886.1
Enterococcus faecium strain F17E0263 plasmid p_unnamned1, complete sequence	plasmid	Enterococcus faecium	1496	1496	1	0	100	207651	CP040850.1
Enterococcus faecium strain F88 plasmid pF88_1, complete sequence	plasmid	Enterococcus faecium	1496	1496	1	0	100	246327	CP072879.1
Enterococcus faecium strain fac90 plasmid pFac90-154, complete sequence	plasmid	Enterococcus faecium	1496	1496	1	0	100	154716	CP068245.1
Enterococcus faecium strain K70-1a plasmid pK70-1a-A, complete sequence	plasmid	Enterococcus faecium	1496	1496	1	0	100	242833	CP116544.1
Enterococcus faecium strain P23 plasmid pXD4 ErmB (ermB), AadE (aadE), hypothetical protein, Spw (spw), LsaE (lsaE), LnuB (lnuB), and Tnp (tnp) genes, complete cds	plasmid	Enterococcus faecium	1496	1496	1	0	100	11815	KF421157.1
Enterococcus faecium strain R39-1 plasmid pR39-1-B, complete sequence	plasmid	Enterococcus faecium	1496	1496	1	0	100	77238	CP116519.1
Enterococcus faecium strain T17-1 plasmid pT17-1-1, complete sequence	plasmid	Enterococcus faecium	1496	1496	1	0	100	174036	CP109841.1
Enterococcus faecium strain TF51-2 plasmid pTF51-2-1, complete sequence	plasmid	Enterococcus faecium	1496	1496	1	0	100	196419	CP109800.1
Enterococcus faecium strain V19 plasmid pV19, partial sequence	plasmid	Enterococcus faecium	1496	1496	1	0	100	24402	MT877068.1
Enterococcus faecium strain W6 plasmid pW6-1, complete sequence	plasmid	Enterococcus faecium	1496	1496	1	0	100	196194	CP118550.1
Enterococcus faecium strain XJ78NG plasmid unnamed, complete sequence	plasmid	Enterococcus faecium	1496	1496	1	0	100	62460	CP109759.1
Enterococcus faecium strain Y13 plasmid pY13, complete sequence	plasmid	Enterococcus faecium	1496	1496	1	0	100	28489	KR936172.1
Enterococcus faecium UC7251 plasmid unnamed1	plasmid	Enterococcus faecium UC7251	1496	1496	1	0	100	192724	CP084887.1
Enterococcus gallinarum plasmid pY15, partial sequence	plasmid	Enterococcus gallinarum	1496	1496	1	0	100	15464	KT448822.1
Enterococcus gallinarum strain 674 chromosome, complete genome	chromosome	Enterococcus gallinarum	1496	1496	1	0	100	3234541	CP091204.1
Enterococcus hirae strain 697 plasmid p697-a, complete sequence	plasmid	Enterococcus hirae	1496	1496	1	0	100	53013	CP091202.1
Enterococcus hirae strain DSM 20160 plasmid p1ZJ02, complete sequence	plasmid	Enterococcus hirae	1496	1496	1	0	100	131504	CP122305.1
Enterococcus hirae strain HDC14-2 plasmid pHDC14-2.133K, complete genome	plasmid	Enterococcus hirae	1496	1496	1	0	100	133362	CP042290.1
Enterococcus lactis strain E843 plasmid pE843-171, complete sequence	plasmid	Enterococcus lactis	1496	1496	1	0	100	171930	CP082266.1
Enterococcus raffinosus strain F162_2 plasmid pF162_2_2, complete sequence	plasmid	Enterococcus raffinosus	1496	1496	1	0	100	37686	CP072890.1
Erysipelothrix rhusiopathiae integrative conjugative element ICEEr0106 mobile element, complete sequence		Erysipelothrix rhusiopathiae	1496	1496	1	0	100	79087	MG812141.1
Erysipelothrix rhusiopathiae multiresistance gene cluster, complete sequence		Erysipelothrix rhusiopathiae	1496	1496	1	0	100	60643	KP339868.1
Erysipelothrix rhusiopathiae strain B18 chromosome, complete genome	chromosome	Erysipelothrix rhusiopathiae	1496	1496	1	0	100	1931527	CP080398.1
Erysipelothrix rhusiopathiae strain GXBY-1, complete genome		Erysipelothrix rhusiopathiae	1496	1496	1	0	100	1876490	CP014861.1
Erysipelothrix rhusiopathiae strain ML101 chromosome, complete genome	chromosome	Erysipelothrix rhusiopathiae	1496	1496	1	0	100	1854248	CP029804.1
Erysipelothrix rhusiopathiae strain ZJ chromosome, complete genome	chromosome	Erysipelothrix rhusiopathiae	1496	1496	1	0	100	1945689	CP041995.1
Erysipelothrix rhusiopathiae strain ZJ multiresistance gene cluster, complete sequence		Erysipelothrix rhusiopathiae	1496	1496	1	0	100	24650	MF405337.1
Lactobacillus johnsonii pf01 chromosome, complete genome	chromosome	Lactobacillus johnsonii pf01	1496	1496	1	0	100	1933261	CP024781.1
Lactobacillus johnsonii pf01 spw gene for ANT(9) family aminoglycoside nucleotidyltransferase Spw, complete CDS		Lactobacillus johnsonii pf01	1496	1496	1	0	100	1010	NG_048075.1
Listeria innocua strain LI203 plasmid pLI203, complete sequence	plasmid	Listeria innocua	1496	1496	1	0	100	83202	CP071158.1
Listeria innocua strain LI42 plasmid pLI42, complete sequence	plasmid	Listeria innocua	1496	1496	1	0	100	85554	CP071156.1
Listeria monocytogenes hypothetical protein, IS1216 transposase, 3-aminoglycoside o-phosphotransferase type IIIa (aph(3)-IIIa), rRNA adenine N-6-methyltransferase (ermB), aminoglycoside 6-adenylyltransferase (aadE), hypothetical protein, putative spectinomycin adenylyltransferase (spw), hypothetical protein, ABC transporter protection;Lsa family ABC-F type ribosomal protection (lsa(E)), lincosami…		Listeria monocytogenes	1496	1496	1	0	100	18897	MK490828.1
Staphylococcus aureus strain 2010N06-097 chromosome, complete genome	chromosome	Staphylococcus aureus	1496	1496	1	0	100	2857030	CP131655.1
Staphylococcus aureus strain GD4SA108-1 chromosome, complete genome	chromosome	Staphylococcus aureus	1496	1496	1	0	100	2864441	CP090375.1
Staphylococcus aureus strain GD4SA159-1 chromosome, complete genome	chromosome	Staphylococcus aureus	1496	1496	1	0	100	2910323	CP090407.1
Staphylococcus aureus strain GDY8P96A chromosome, complete genome	chromosome	Staphylococcus aureus	1496	1496	1	0	100	2840154	CP065515.1
Staphylococcus aureus strain N08CSA36 chromosome, complete genome	chromosome	Staphylococcus aureus	1496	1496	1	0	100	2889782	CP119571.1
Staphylococcus aureus strain N09HSA11 chromosome, complete genome	chromosome	Staphylococcus aureus	1496	1496	1	0	100	2826243	CP119338.1
Staphylococcus aureus strain N28CSA05 chromosome, complete genome	chromosome	Staphylococcus aureus	1496	1496	1	0	100	2835978	CP119340.1
Staphylococcus aureus strain N29CSA02 chromosome, complete genome	chromosome	Staphylococcus aureus	1496	1496	1	0	100	2855262	CP119341.1
Staphylococcus aureus strain N29CSA11 chromosome, complete genome	chromosome	Staphylococcus aureus	1496	1496	1	0	100	2798125	CP119344.1
Staphylococcus aureus strain NT_8 chromosome, complete genome	chromosome	Staphylococcus aureus	1496	1496	1	0	100	2849687	CP080222.1
Staphylococcus aureus strain NX-T55 chromosome, complete genome	chromosome	Staphylococcus aureus	1496	1496	1	0	100	2839540	CP031839.1
Staphylococcus aureus strain PTDrAP2 chromosome, complete genome	chromosome	Staphylococcus aureus	1496	1496	1	0	100	2902681	CP029172.1
Staphylococcus aureus strain QD-CD9 chromosome, complete genome	chromosome	Staphylococcus aureus	1496	1496	1	0	100	2855865	CP031838.1
Staphylococcus aureus strain S57 chromosome, complete genome	chromosome	Staphylococcus aureus	1496	1496	1	0	100	2850509	CP030136.1
Staphylococcus aureus strain SA14+ chromosome, complete genome	chromosome	Staphylococcus aureus	1496	1496	1	0	100	2859879	CP073012.1
Staphylococcus aureus strain SA26-SX chromosome, complete genome	chromosome	Staphylococcus aureus	1496	1496	1	0	100	2802475	CP130517.1
Staphylococcus aureus strain WHC07 chromosome, complete genome	chromosome	Staphylococcus aureus	1496	1496	1	0	100	2810296	CP077757.1
Staphylococcus aureus strain WHC09 chromosome, complete genome	chromosome	Staphylococcus aureus	1496	1496	1	0	100	2846304	CP077755.1
Staphylococcus aureus strain CUVET16-L3.1 plasmid unnamed3	plasmid	Staphylococcus aureus	1496	1496	1	0	100	10682	CP170276.1
Staphylococcus aureus strain CUVET16-L43.2 plasmid unnamed1	plasmid	Staphylococcus aureus	1496	1496	1	0	100	34537	CP170270.1
Staphylococcus aureus strain CUVET17-Z19.1 plasmid unnamed2	plasmid	Staphylococcus aureus	1496	1496	1	0	100	34537	CP170268.1
Staphylococcus aureus strain SA7037 plasmid pV7037, partial sequence	plasmid	Staphylococcus aureus	1496	1496	1	0	100	17577	JX560992.1
Staphylococcus aureus strain SA7112 plasmid pSA7112-2 sequence	plasmid	Staphylococcus aureus	1496	1496	1	0	100	44430	KX011077.1
Staphylococcus aureus insertion sequence IS257 transposase (tnp) gene, partial cds; hypothetical protein, putative methyltransferase protein, aminoglycoside 6-adenylyltansferase (aadE), adenine phosphoribosyltransferase (apt), spectinomycin adenylyltransferase (spc), hypothetical proteins, ABC transporter, lincosamide nucleotidyltransferase (lnu(B)), and hypothetical protein genes, complete cds; …		Staphylococcus aureus	1496	1496	1	0	100	12120	JQ861959.1
Staphylococcus aureus strain BA01611, complete genome		Staphylococcus aureus	1496	1496	1	0	100	2885865	CP019945.1
Staphylococcus epidermidis lsa(E)-carrying multidrug resistance gene cluster, complete sequence		Staphylococcus epidermidis	1496	1496	1	0	100	20154	KX712118.1
Staphylococcus haemolyticus strain CJFE-402M chromosome, complete genome	chromosome	Staphylococcus haemolyticus	1496	1496	1	0	100	2605211	CP129369.1
Staphylococcus hyicus strain SG-7 chromosome, complete genome	chromosome	Staphylococcus hyicus	1496	1496	1	0	100	2569107	CP118163.1
Staphylococcus pseudintermedius strain Dog003 chromosome, complete genome	chromosome	Staphylococcus pseudintermedius	1496	1496	1	0	100	2647634	CP120200.1
Staphylococcus pseudintermedius strain HSP225 chromosome, complete genome	chromosome	Staphylococcus pseudintermedius	1496	1496	1	0	100	2752895	CP083209.2
Staphylococcus pseudintermedius strain HSP226 chromosome, complete genome	chromosome	Staphylococcus pseudintermedius	1496	1496	1	0	100	2749684	CP083208.2
Staphylococcus pseudintermedius strain HSP227 chromosome, complete genome	chromosome	Staphylococcus pseudintermedius	1496	1496	1	0	100	2750564	CP083207.2
Staphylococcus pseudintermedius strain HSP228 chromosome, complete genome	chromosome	Staphylococcus pseudintermedius	1496	1496	1	0	100	2750552	CP083206.2
Staphylococcus saprophyticus strain GDY8P168P plasmid pY8P168P-msrA, complete sequence	plasmid	Staphylococcus saprophyticus	1496	1496	1	0	100	36028	CP065799.1
Staphylococcus simulans strain QB7 plasmid unnamed1, complete sequence	plasmid	Staphylococcus simulans	1496	1496	1	0	100	48095	CP101503.1
Staphylococcus sp. 11-B-312 chromosome, complete genome	chromosome	Staphylococcus sp. 11-B-312	1496	1496	1	0	100	2721471	CP068241.1
Streptococcus agalactiae strain BJ01 chromosome, complete genome	chromosome	Streptococcus agalactiae	1496	1496	1	0	100	2149566	CP059383.1
Streptococcus agalactiae strain CUGBS591, complete genome		Streptococcus agalactiae	1496	1496	1	0	100	2227680	CP021862.1
Streptococcus agalactiae strain S9968 chromosome, complete genome	chromosome	Streptococcus agalactiae	1496	1496	1	0	100	2201113	CP058666.1
Streptococcus agalactiae strain Sag27 chromosome, complete genome	chromosome	Streptococcus agalactiae	1496	1496	1	0	100	2205229	CP031556.1
Streptococcus agalactiae strain SGB76 insertion sequence IS1216E transposase (tnp) gene, complete cds; and aminoglycoside 6-adenylyltransferase (aadE), putative adenine phosphoribosyltransferase (apt), putative spectinomycin adenylyltransferase (spc), hypothetical proteins, ABC transporter, lincosamide nucleotidyltransferase (lnuB), transposase-like ISL3 family protein (transposase), hypothetical…		Streptococcus agalactiae	1496	1496	1	0	100	12076	KF772204.1
Streptococcus dysgalactiae strain DY107 chromosome, complete genome	chromosome	Streptococcus dysgalactiae	1496	1496	1	0	100	2256164	CP082206.1
Streptococcus halichoeri strain Shali_VAS-CPH chromosome, complete genome	chromosome	Streptococcus halichoeri	1496	1496	1	0	100	2026498	CP081502.1
Streptococcus mutans IS6 family transposase (IS1216), aminoglycoside O-phosphotransferase APH(3')-IIIa (aphA3), rRNA adenine N-6-methyltransferase (erm(B)), bifunctional aminoglycoside 6'-N-acetyltransferase/aminoglycoside 2''-phosphotransferase (aac(A)- aph(D)), aminoglycoside 6-adenylyltransferase (aadE), putative spectinomycin adenylyltransferase (spw), recombinase family protein, Lsa family A…		Streptococcus mutans	1496	1496	1	0	100	15101	OK440238.1
Streptococcus mutans IS6 family transposase (IS1216), aminoglycoside O-phosphotransferase APH(3')-IIIa (aphA3), rRNA adenine N-6-methyltransferase (erm(B)), hypothetical protein, antitoxin, zeta toxin, trimethoprim-resistant dihydrofolate reductase DfrG (dfrG), bifunctional aminoglycoside 6'-N-acetyltransferase/aminoglycoside 2''-phosphotransferase (aac(A)- aph(D)), aminoglycoside 6-adenylyltrans…		Streptococcus mutans	1496	1496	1	0	100	22337	OK440237.1
Streptococcus mutans strain NH1-T1-1 genomic sequence		Streptococcus mutans	1496	1496	1	0	100	20317	MW036482.1
Streptococcus mutans strain NH1-T1-4 genomic sequence		Streptococcus mutans	1496	1496	1	0	100	20504	MW036483.1
Streptococcus parasuis strain H35 chromosome, complete genome	chromosome	Streptococcus parasuis	1496	1496	1	0	100	2186318	CP076721.1
Streptococcus pasteurianus strain WUSP082 chromosome, complete genome	chromosome	Streptococcus pasteurianus	1496	1496	1	0	100	2431006	CP136943.1
Streptococcus phage Javan630, complete genome		Streptococcus phage Javan630	1496	1496	1	0	100	48058	MK448997.1
Streptococcus pluranimalium strain SP21-2 chromosome, complete genome	chromosome	Streptococcus pluranimalium	1496	1496	1	0	100	1987058	CP120510.1
Streptococcus pluranimalium strain SS-15 chromosome, complete genome	chromosome	Streptococcus pluranimalium	1496	1496	1	0	100	2033022	CP161815.1
Streptococcus suis ICE element ICESsu14ND70, complete sequence		Streptococcus suis	1496	1496	1	0	100	75463	MK211807.1
Streptococcus suis ICE element ICESsuYS196, complete sequence		Streptococcus suis	1496	1496	1	0	100	68700	MK211821.1
Streptococcus suis ICE element ICESsuYS205, complete sequence		Streptococcus suis	1496	1496	1	0	100	68700	MK211822.1
Streptococcus suis ICE element ICESsuYS209, complete sequence		Streptococcus suis	1496	1496	1	0	100	63531	MK211823.1
Streptococcus suis ICE element ICESsuYS538, complete sequence		Streptococcus suis	1496	1496	1	0	100	66578	MK211826.1
Streptococcus suis strain 584 ICE Ssu_584 genomic sequence		Streptococcus suis	1496	1496	1	0	100	70308	KT716758.1
Streptococcus suis strain BSB6 putative hydrolase (hdy) gene, complete cds; ICESsuBSB6 mobile element, complete sequence; and LSU ribosomal protein L7/L12 (rplL) gene, complete cds		Streptococcus suis	1496	1496	1	0	100	84829	MF616023.1
Streptococcus suis strain HB18 chromosome, complete genome	chromosome	Streptococcus suis	1496	2794	1	0	100	2322193	CP141824.1
Streptococcus suis strain HN105 chromosome, complete genome	chromosome	Streptococcus suis	1496	1496	1	0	100	2196724	CP029398.1
Streptococcus suis strain ICESsuHB18 unconventional circularizable element mobile element, complete sequence		Streptococcus suis	1496	1496	1	0	100	127632	PP341244.1
Streptococcus suis strain ID34567 chromosome, complete genome	chromosome	Streptococcus suis	1496	1496	1	0	100	2117829	CP135089.1
Streptococcus suis strain ID48908 chromosome, complete genome	chromosome	Streptococcus suis	1496	1496	1	0	100	2387659	CP135090.1
Streptococcus suis strain SC215 lsa(E) multiresistance gene cluster, complete sequence		Streptococcus suis	1496	1496	1	0	100	59859	MN437485.1
Streptococcus suis strain Ss_48 chromosome	chromosome	Streptococcus suis	1496	1496	1	0	100	2170239	CP139877.1
Streptococcus suis strain UCS-optrA+lsa(E) unconventional circularizable element mobile element, complete sequence		Streptococcus suis	1496	1496	1	0	100	18539	PP341241.1
Streptococcus suis strain YSJ17 chromosome, complete genome	chromosome	Streptococcus suis	1496	1496	1	0	100	2551200	CP032064.1
Uncultured bacterium FC9 genomic sequence		uncultured bacterium FC9	1496	1496	1	0	100	35074	KJ797025.1
Vagococcus lutrae strain AT03 chromosome, complete genome	chromosome	Vagococcus lutrae	1496	1496	1	0	100	2080409	CP097072.1
Vagococcus lutrae strain AT15 chromosome, complete genome	chromosome	Vagococcus lutrae	1496	1496	1	0	100	2039248	CP097053.1
Vagococcus lutrae strain AT19 chromosome, complete genome	chromosome	Vagococcus lutrae	1496	1496	1	0	100	1978201	CP097051.1
Vagococcus lutrae strain AT32 chromosome, complete genome	chromosome	Vagococcus lutrae	1496	1496	1	0	100	2058565	CP097045.1
Vagococcus lutrae strain AT33 chromosome, complete genome	chromosome	Vagococcus lutrae	1496	1496	1	0	100	2058659	CP097044.1
Vagococcus lutrae strain AT46b chromosome, complete genome	chromosome	Vagococcus lutrae	1496	1496	1	0	100	2058387	CP097017.1
Vagococcus lutrae strain BN31 chromosome, complete genome	chromosome	Vagococcus lutrae	1496	1496	1	0	100	2030321	CP081833.1
Vagococcus lutrae strain VF20 chromosome, complete genome	chromosome	Vagococcus lutrae	1496	1496	1	0	100	1981468	CP090216.1
32 species + uncultured		9 genre + uncultured
Staphylococcus aureus strain CUVET17-AA3.1 chromosome	chromosome	Staphylococcus aureus	1491	1491	1	0	99.88	2893172	CP170265.1
Staphylococcus aureus strain CUVET16-M3.1 chromosome	chromosome	Staphylococcus aureus	1491	1491	1	0	99.88	2893172	CP170264.1
Turicibacter bilis strain PIG517 chromosome, complete genome	chromosome	Turicibacter bilis	1491	1491	1	0	99.88	2663111	CP071251.1
Staphylococcus aureus strain CUVET17-X1.1 chromosome	chromosome	Staphylococcus aureus	1491	1491	1	0	99.88	2882470	CP170257.1
Staphylococcus aureus strain RIVM_M044329 chromosome, complete genome	chromosome	Staphylococcus aureus	1491	1491	1	0	99.88	2933086	CP096540.1
Enterococcus faecium strain S2-6b plasmid pS2-6b-a, complete sequence	plasmid	Enterococcus faecium	1491	1491	1	0	99.88	178351	CP088192.1
Streptococcus parasuis SUT-380 DNA, complete genome		Streptococcus parasuis	1491	1491	1	0	99.88	2109881	AP024277.1
Staphylococcus aureus strain CUVET17-S2.1 chromosome	chromosome	Staphylococcus aureus	1491	1491	1	0	99.88	2884379	CP170261.1
Staphylococcus aureus strain 2868B2 chromosome, complete genome	chromosome	Staphylococcus aureus	1491	1491	1	0	99.88	2884711	CP060141.1
Streptococcus suis strain S136 YefM protein gene, complete cds; ICE mobile element, complete sequence; disrupted NTP pyrophosphohydrolase gene, partial sequence; and hypothetical protein and ribonuclease M5 genes, complete cds		Streptococcus suis	1491	1491	1	0	99.88	98160	PP975270.1
Staphylococcus aureus strain CUVET16-M31.1 chromosome	chromosome	Staphylococcus aureus	1491	1491	1	0	99.88	2893173	CP170263.1
Lysinibacillus capsici strain FN9 plasmid pFN9B, complete sequence	plasmid	Lysinibacillus capsici	1491	1491	1	0	99.88	106814	CP106864.1
Staphylococcus aureus strain GENOMIC22-002 chromosome, complete genome	chromosome	Staphylococcus aureus	1491	1491	1	0	99.88	2908596	CP119113.1
Staphylococcus aureus strain CUVET17-Y1.2 chromosome	chromosome	Staphylococcus aureus	1491	1491	1	0	99.88	2882491	CP170262.1
Staphylococcus aureus strain Azir chromosome, complete genome	chromosome	Staphylococcus aureus	1491	1491	1	0	99.88	2858186	CP113016.1
Streptococcus pluranimalium strain SP28 chromosome, complete genome	chromosome	Streptococcus pluranimalium	1491	1491	1	0	99.88	2072888	CP121201.1
Staphylococcus aureus strain CUVET16-G2.1 chromosome	chromosome	Staphylococcus aureus	1491	1491	1	0	99.88	2882817	CP170259.1
Staphylococcus aureus strain CUVET16-H49.1 chromosome	chromosome	Staphylococcus aureus	1491	1491	1	0	99.88	2882793	CP170260.1
