# Supplementary material for: Cloning and molecular characterization of ant(9)-If: a novel aminoglycoside adenylyltransferase gene conferring resistance to spectinomycin
Source: Front Microbiol. 2026 Apr 7;17:1776824. doi: 10.3389/fmicb.2026.1776824 (PMC13095541; doi:10.3389/fmicb.2026.1776824)
Supplement: Supplementary Table 2 — Functionally characterized proteins with close homologous relationships with ANT(9)-If. [file Table_2.xlsx]

## Sheet: Proteins For Evolution analysis
Score	Protein accession No.	Name	Evalue	Identity	coverage	similarity	Species
353	CAA26428.1	ANT(9)-Ia	7.53e-125	64.73	97.29	62.9758	Staphylococcus aureus
236	QEQ43477.1	ANT(3'')-Ib	2.22e-78	43.19	97.67	42.1837	Cupriavidus gilardii
202	QWQ57435.1	ANT(9)-Ic	2.14e-65	42.19	98.04	41.3631	Brucella intermedia
171	PP800888	ANT(9)-Id	3e-57	40.49	91.17	36.85	Enterococcus
198	ABW91178.1	aadA13	1.18e-63	40.77	96.54	39.3594	Pseudomonas aeruginosa
197	ABG72894.1	aadA24	2.96e-63	40.7	97.29	39.597	Salmonella enterica subsp. enterica serovar Newport
197	CAH10847.1	aadA23	3.03e-63	40.7	97.29	39.597	Salmonella enterica subsp. enterica serovar Agona
195	CAK12750.1	aadA22	1.85e-62	40.31	97.29	39.2176	Salmonella enterica subsp. enterica serovar Typhimurium
194	AET15272.1	aadA25	2.3e-62	41.1	97.29	39.9862	Pasteurella multocida 36950
194	CAJ13568.1	aadA8b	5.89e-62	40.31	97.29	39.2176	Escherichia coli
193	AAN41439.1	aadA8	6.15e-62	40.31	97.29	39.2176	uncultured bacterium
193	ACK43806.1	aadA17	6.36e-62	40	95.44	38.176	Aeromonas media
193	AAF27727.1	aadA2	9.08e-62	40.3	95.44	38.4623	Klebsiella pneumoniae
193	AAO49597.1	aadA	9.29e-62	41.15	103.29	42.5038	Escherichia coli
193	AAC14728.1	aadA3	1.18e-61	40.3	97.29	39.2079	Plasmid NR79
192	AAN87151.1	aadA21	1.63e-61	40	97.29	38.916	Salmonella enterica subsp. enterica serovar Typhimurium
171	AAA16527	ANT(9)-Ib	1.86e-53	39.75	105.02	41.76	Enterococcus faecalis
